# Supplementary material for: Genetic characterization of candidate ecdysteroid kinases in Drosophila melanogaster
Source: G3 (Bethesda). 2024 Aug 29;14(11):jkae204. doi: 10.1093/g3journal/jkae204 (PMC12117438; doi:10.1093/g3journal/jkae204)
Supplement: jkae204_Supplementary_Data [file jkae204_Supplementary_Data.zip]

Archive with 5 entries (5 files):
- Supplemental_Methods_and_Figures_G3-2024-405186.docx
- Table_S1_G3-2024-405186.xlsx
- Table_S2_G3-2024-405186.xlsx
- Table_S3_G3-2024-405186.xlsx
- Table_S4_G3-2024-405186.xlsx
