# Supplementary material for: Genetic characterization of candidate ecdysteroid kinases in Drosophila melanogaster
Source: G3 (Bethesda). 2024 Aug 29;14(11):jkae204. doi: 10.1093/g3journal/jkae204 (PMC12117438; doi:10.1093/g3journal/jkae204)
Supplement: jkae204_Supplementary_Data [file jkae204_Supplementary_Data.zip › Table_S1_G3-2024-405186.xlsx]

## Sheet: Sheet 1
Origin	Stock ID	Name	Genotype	Expression Pattern
PB	-	tub-GAL4	tub-GAL4/TM3, actGFP, Ser1	ubiquitous (very high)
PB	-	act-GAL4	act-GAL4/CyO, actGFP	ubiquitous (high)
PB	-	da-GAL4	likely BL48489	ubiquitous (moderate)
PB	-	elav-GAL4	likely P{w[+mW.hs]=GawB}elav[C155]	pan-neuronal, imaginal discs, glia, trachea
Bloomington	BL6871	Eip71CD-GAL4	w[1118]; P{w[+mC]=MsrA-GAL4.657}TP1-1	mid-L3 larval brain, epidermis
PB	-	HR-5'6g1-GAL4	from Chung et al. 2007	midgut, fat body, Malpighian tubules
PB	-	mex1-GAL4	likely P{mex1-GAL4.2.1} construct	midgut
Bloomington	BL58768	ppl-GAL4	w[*]; P{w[+mC]=ppl-GAL4.P}2	larval fat body, other tissues
PB	-	UO-GAL4	likely P{Uro-GAL4.T}	Malpighian tubule principle cells
Bloomington	BL1973	e22c-GAL4	y[1] w[*]; P{w[+mW.hs]=en2.4-GAL4}e22c/SM5	epidermis, embryo, imaginal discs, follicle cells
Bloomington	BL3751	c204-GAL4	w[1118]; P{w[+mW.hs]=GawB}c204/TM3, Ser[1]	follicle cells, oocyte stage 8-14, probably other tissues
Bloomington	BL27591	dan[AC116]-GAL4	y[1] w[*]; P{w[+mW.hs]=GawB}dan[AC116]	eye, 3rd antennal segment regions of the eye disc
PB	-	phm-GAL4	phm-GAL4/CyO, actGFP	prothoracic gland, imaginal discs
Bloomington	BL8807	btl-GAL4	w[*]; P{w[+mC]=GAL4-btl.S}2, P{w[+mC]=UASp-Act5C.T:GFP}2/CyO, P{w[+m*]=lacZ.w[+]}276	trachea
PB	-	nSyb-GAL4	likely BL51635	pan-neuronal
Bloomington	BL7011	cg-GAL4	w[1118]; P{w[+mC]=Cg-GAL4.A}2	fat body, haemocytes
Bloomington	BL27390	Mef2-GAL4	y[1] w[*]; P{w[+mC]=GAL4-Mef2.R}3	muscles
Bloomington	BL65405	desat1-GAL4	w[*]; P{w[+mC]=Desat1-GAL4.E800}4M/TM3, Sb1	oenocytes, male accessory gland
Bloomington	BL6870	Sgs3-GAL4	w[1118]; P{w[+mC]=Sgs3-GAL4.PD}TP1	salivary glands
