# Supplementary material for: Genetic characterization of candidate ecdysteroid kinases in Drosophila melanogaster
Source: G3 (Bethesda). 2024 Aug 29;14(11):jkae204. doi: 10.1093/g3journal/jkae204 (PMC12117438; doi:10.1093/g3journal/jkae204)
Supplement: jkae204_Supplementary_Data [file jkae204_Supplementary_Data.zip › Table_S2_G3-2024-405186.xlsx]

## Sheet: Sheet1
Primer ID	Sequence (5’ to 3’)
pUASTattB_3F	CGCAGCTGAACAAGCTAAAC
pUASTattB_5R	TGTCACACCACAGAAGTAAGG
CG13813_EagIF	TAAGCACGGCCGATGAGCGATAACGAGCTTTC
CG13813_KpnIR	TAAGCAGGTACCTTAGCACTGCTCGGAGTC
pCFD6_CG13813_1F	CGGCCCGGGTTCGATTCCCGGCCGATGCAACCTATGGTCTCGCAACCAAGTTTCAGAGCTATGCTGGAAAC
pCFD6_CG13813_1R	AATTCACGCTGTATTATGCCTGCACCAGCCGGGAATCGAACC
pCFD6_CG13813_2F	GGCATAATACAGCGTGAATTGTTTCAGAGCTATGCTGGAAAC
pCFD6_CG13813_2R	CATGTCTATAGAGAATATTGTGCACCAGCCGGGAATCGAACC
pCFD6_CG13813_3F	CAATATTCTCTATAGACATGGTTTCAGAGCTATGCTGGAAAC
pCFD6_CG13813_3R	ATTTTAACTTGCTATTTCTAGCTCTAAAACTCGTGTTGTAGTAAGCATCCTGCACCAGCCGGGAATCGAACC
pCFD6_CG1561_1F	CGGCCCGGGTTCGATTCCCGGCCGATGCAATATAAACGATCCACACTCGGTTTCAGAGCTATGCTGGAAAC
pCFD6_CG1561_1R	GATGTCGATCAGAAGTCACCTGCACCAGCCGGGAATCGAACC
pCFD6_CG1561_2F	GGTGACTTCTGATCGACATCGTTTCAGAGCTATGCTGGAAAC
pCFD6_CG1561_2R	GCGAGGCATATCGCATCAGTTGCACCAGCCGGGAATCGAACC
pCFD6_CG1561_3F	ACTGATGCGATATGCCTCGCGTTTCAGAGCTATGCTGGAAAC
pCFD6_CG1561_3R	ATTTTAACTTGCTATTTCTAGCTCTAAAACTGCATCGTTACAATGGGTAGTGCACCAGCCGGGAATCGAACC
∆D38_1F	ACGCAATACAAACCCAGTACCAT
∆D38_1R	GCTTTCAGGGAGCAGACCAC
∆D38_2F	GCAAGGCGAGAATCATCCTG
∆D38_2R	TTTTGCCTCGCTTACACGCA
∆D37_1F	CTGCACTGCTTCGCTGTTATT
∆D37_1R	TCGCTATGGAAACCCAACAGA
∆D37_2F	TGCAGGGTAAGTGCTACGTT
∆D37_2R	GCCTTTGGTCAGCGGATTCA
NC_Genomic_F	GCTGGCGAACTGTCAATCAC
NC_R1	GGAGCAGCGCTTATTTGCTC
pKC26_R	TGTAAAACGACGGCCAGT
