# Supplementary material for: Genetic characterization of candidate ecdysteroid kinases in Drosophila melanogaster
Source: G3 (Bethesda). 2024 Aug 29;14(11):jkae204. doi: 10.1093/g3journal/jkae204 (PMC12117438; doi:10.1093/g3journal/jkae204)
Supplement: jkae204_Supplementary_Data [file jkae204_Supplementary_Data.zip › Table_S3_G3-2024-405186.xlsx]

## Sheet: Sheet1
Knockout (CRISPR) phenotypes	Gene disrupted	Method	Genotype	Description	Phenotype
	Wallflower (Wall/CG13813)	Germline CRISPR	wall[1]/wall[1]	380 and 2 bp deletions	none
			wall[20]/wall[20]	650bp deletion	none
			wall[1]/wall[20]	transheterozygote	none
		Somatic CRISPR	da-Gal4; UAS Cas9	4 sgRNAs targeting Wall in most cells	none
	Gene disrupted	Method	Genotype	Description	Phenotype
	Pinkman (pkm/CG1561)	Germline CRISPR	pnk[2]/Y	1394 + 34bp deletions	none
			pnk[4]/Y	13, 1410 and 34 bp deletions	none
		Somatic CRISPR	da-Gal4; UAS Cas9	4 sgRNAs targeting Wall in most cells	adults have uncoordinated limbs with seizure phenotype and drown in food
			elav-Gal4; Uas-cas9	4 sgRNAs targeting Wall in neuronal cells	adults have uncoordinated limbs with seizure phenotype and drown in food
	Gene disrupted	Method	Genotype	Description	Phenotype
	Wall and pkm	Germline CRISPR	pkm2; wall[1]/wall[1]	double mutant	none
Knockdown (RNAi) phenotypes	Gene targeted	Genetic background	Driver	RNAi library (stock number)	25º C phenotype	29º C phenotype	29º C with UAS-Dcr2 phenotype
	Wallflower (Wall/CG13813)	wild-type background	tub-gal4	KK (VL104249)	pre-adult lethality, partial penetrance	pre-adult lethality, partial penetrance	mostly larval lethality
		wild-type background	tub-gal4	GD (VL45409)	none	none	pharate and adult lethality
	Gene targeted	Genetic background	Driver	RNAi library	25º C	29º C	29º C with UAS-Dcr2
	Pinkman (pkm/CG1561)	wild-type background	tub-gal4	KK (VL106503)	none	pre-adult lethality, partial penetrance	pre-adult lethality, partial penetrance
		wild-type background	tub-gal4	GD (VL32634)	none	none	pharate and adult lethality
		wild-type background	tub-gal4	GD (VL32635)	none	none	pharate and adult lethality
		pkm[2] background	tub-gal4	KK (VL106503)	not determined	pre-adult lethality, partial penetrance	not determined
