# Supplementary material for: Genetic characterization of candidate ecdysteroid kinases in Drosophila melanogaster
Source: G3 (Bethesda). 2024 Aug 29;14(11):jkae204. doi: 10.1093/g3journal/jkae204 (PMC12117438; doi:10.1093/g3journal/jkae204)
Supplement: jkae204_Supplementary_Data [file jkae204_Supplementary_Data.zip › Table_S4_G3-2024-405186.xlsx]

## Sheet: Sheet1
Driver	Expression	UAS-Cyp18a1	UAS-WallEY	UAS-WallpU
tub-GAL4	ubiquitous (very high)	Embryonic lethal	Embryonic lethal, appears to produce pharate larvae	Embryonic lethal, appears to produce pharate larvae
act-GAL4	ubiquitous (high)	Embryonic lethal	Embryonic and larval lethal, larvae have dark posterior spiracles and brown patches of epidermis, particularly in the posterior (rectal pad). Also denticle belts may be disrupted	NDb
da-GAL4	ubiquitous (moderate)	Embryonic lethal	Embryonic and larval lethal, larvae have dark posterior spiracles and brown patches of epidermis, particularly in the posterior (rectal pad). Also denticle belts may be disrupted	Not embryonic lethal, but some larvae stop growing and wander early (short and 'tubby' like phenotype). Majority of animals pupariate but gas bubble movement is impaired and pupation does not occur (no head eversion). No tracheal defects observed.
dan[AC116]-GAL4	eye, 3rd antennal segment regions of the eye disc	Prepupal lethal, gas bubble defects, no head eversion	NOPa	NOP
phm-GAL4	prothoracic gland, imaginal discs	Embryonic lethal	NOP	NOP
Sgs3-GAL4	salivary glands	Pharate adult semi-lethal, most adults eclose but some do not. Those that do not eclose have defects in mouthparts.	NOP	NOP
nSyb-GAL4	pan-neuronal	Embryonic lethal	NOP	NOP
elav-GAL4	pan-neuronal, imaginal discs, glia, trachea	Embryonic lethal	Embryonic and larval lethal. Larvae may have similar phenotype to act-GAL4 but this was not checked in detail.	Prepupal/pupal lethal
mex1-GAL4	midgut (enterocytes only)	Prepupal lethal, gas bubble defects and puparium defects	NOP	NOP
HR-GAL4	midgut, fat body, Malpighian tubules	Larval lethal, larvae never pupariate, most die wandering as very small L1/L2, some grow to terminal size L3 but continue to feed	Extended wandering period as larvae, and ultimately prepupal/pupal lethal—hard to tell because puparia never shorten and tan properly. However, some 'pupae' start to form adult structures, such as eyes and wings (can see red and black pigment) but internalised—head eversion does not occur	Pupal/pharate adult lethal. If pharate adult lethal, abdominal development is impaired and individuals never successfully eclose.
cg-GAL4	fat body, haemocytes	Prepupal/pupal lethal. no adult differentiation, some puparium defects (flattened)	Pharate adult lethal, some pharate lethal adults have defects in abdomen	Pharate adult semi-lethal, some pharate lethal adults have defects in abdomen
ppl-GAL4	larval fat body, other tissues	Embryonic lethal	Prepupal lethal, but also partially larval lethal. Affected larvae have trouble moulting and sometimes get their mouthhooks caught in their cuticle. Appears to be some sort of double mouthhook phenotype	NOP
c204-GAL4	follicle cells, oocyte stage 8-14, probably other tissues	Embryonic lethal	Tracheal defects (discontinuous gas), dark posterior spiracles, some brown patches of epidermis (rectal pad). Some larvae die at early instars, some become large 3rd instar but die on the side of vials, some failing to pupariate and forming mishapen pseudo-puparia	Pupal/pharate adult lethal. If pupal lethal, development is arrested after head eversion and adult differentiation does not appear to happen (no pigmentation of eyes or bristles)
btl-GAL4	trachea	Embryonic lethal	Larval lethal, larvae die on the sides of vials probably as early 3rd instar (medium sized larvae). Some evidence of tracheal melanisation, but no dark spiracles or epidermis	Pharate adult semi-lethal, vast majority of escaping adults have patches of light pigmentation on their dorsal abdomens
Mef2-GAL4	muscles	Embryonic lethal	Prepupal lethal. Gas bubble always misplaced (middle of puparium or posterior) and head eversion never occurs. Apolysis never occurs	Prepupal lethal. Gas bubble always misplaced (middle of puparium or posterior) and head eversion never occurs. Apolysis never occurs
Eip71CD-GAL4	mid-L3 larval brain, epidermis	Larvae grow normally until wandering, wherein they wander for a considerably long time, eventually die on side of vials without pupariating. Some larvae died buried deep in food media	Prepupal and pupal lethal, with some pharate adult lethal. Some animals fail to evert the head, others evert but have misplaced gas bubbles. Some appear relatively normal pharate adults but never eclose	Prepupal and pupal lethal, with some pharate adult lethal. Some animals fail to evert the head, others evert but have misplaced gas bubbles. Some appear relatively normal pharate adults but never eclose
desat1-GAL4	oenocytes, male accessory gland	Pharate adults fail to eclose. Some have defects in dorsal abdomen, some appear morphologically normal	NOP	NOP
UO-GAL4	Malpighian tubule principle cells	NOP	NOP	NOP
e22c-GAL4	epidermis, embryo, imaginal discs, follicle cells	NOP	NOP	NOP
a NOP, no obvious phenotype
b ND, not determined
